# Supplementary material for: Camouflage and Exploratory Avoidance of Newborn Cuttlefish under Warming and Acidification
Source: Biology (Basel). 2022 Sep 24;11(10):1394. doi: 10.3390/biology11101394 (PMC9598447; doi:10.3390/biology11101394)
Supplement: Supplementary file 1 [file biology-11-01394-s001.zip]

Archive with 1 entries (1 files):
- biology-1908534-supplementary.pdf
